# Supplementary material for: Do Chinese preschoolers follow adults’ suggestions? The impact of suggestion fairness and advisor familiarity on preschoolers’ sharing behavior
Source: Front Psychol. 2025 Sep 26;16:1676175. doi: 10.3389/fpsyg.2025.1676175 (PMC12513206; doi:10.3389/fpsyg.2025.1676175)
Supplement: Supplementary file 1 [file Table_1.XLSX]

## Sheet: 实验一数据
age	A	Y	E	G	S	N
70	2	5	5	1	1	0
64	2	5	5	1	1	0
71	2	4	5	1	1	-1
67	2	5	5	1	1	0
63	2	5	5	1	1	0
69	2	5	5	1	1	0
63	2	5	5	1	1	0
65	2	5	5	1	1	0
66	2	5	5	1	1	0
71	2	5	5	1	1	0
66	2	5	5	1	1	0
69	2	5	5	1	1	0
70	2	4	4	1	1	-1
62	2	5	5	1	1	0
72	2	5	5	1	1	0
68	2	5	5	1	1	0
71	2	0	3	1	2	-5
67	2	1	2	1	2	-4
69	2	1	2	1	2	-4
63	2	2	3	1	2	-3
68	2	2	3	1	2	-3
70	2	1	5	0	2	1
72	2	2	3	1	2	-3
65	2	1	2	1	2	-4
68	2	2	3	1	2	-3
70	2	2	2	1	2	-3
67	2	1	4	1	2	-4
63	2	2	3	1	2	-3
68	2	2	2	1	2	2
71	2	1	2	1	2	1
60	2	1	3	1	2	-4
64	2	2	3	1	2	-3
47	1	2	3	1	1	-3
43	1	4	2	1	1	-1
40	1	2	3	1	1	-3
41	1	3	3	1	1	-2
46	1	3	2	1	1	-2
40	1	2	4	1	1	-3
47	1	3	3	1	1	-2
46	1	3	2	1	1	-2
45	1	4	3	1	1	-1
39	1	2	5	1	1	-3
36	1	3	3	1	1	-2
47	1	3	3	1	1	-2
42	1	3	2	1	1	-2
37	1	2	5	1	1	-3
38	1	3	3	1	1	-2
41	1	2	5	1	1	-3
43	1	3	4	0	2	3
39	1	2	5	0	2	2
46	1	3	4	0	2	3
47	1	3	5	0	2	3
36	1	2	4	0	2	2
39	1	2	5	0	2	2
47	1	2	5	0	2	2
39	1	3	4	0	2	3
42	1	2	5	0	2	2
45	1	3	5	0	2	3
48	1	1	5	0	2	1
37	1	2	5	0	2	2
39	1	2	4	0	2	2
46	1	2	5	0	2	2
40	1	3	5	0	2	3
39	1	3	5	0	2	3
62	2	5	5	1	1	0
66	2	4	4	1	1	-1
60	2	5	5	1	1	0
65	2	5	5	1	1	0
67	2	5	5	1	1	0
69	2	5	5	1	1	0
71	2	5	5	1	1	0
65	2	5	5	1	1	0
62	2	4	4	1	1	-1
69	2	5	5	1	1	0
64	2	5	5	1	1	0
67	2	5	5	1	1	0
69	2	5	5	1	1	0
62	2	4	2	1	1	-1
68	2	5	5	1	1	0
65	2	2	2	1	2	-3
60	2	0	5	0	2	0
63	2	1	2	1	2	-4
68	2	1	2	1	2	-4
65	2	1	3	1	2	-4
67	2	0	3	0	2	0
63	2	1	2	1	2	-4
66	2	0	3	1	2	-5
68	2	1	3	1	2	-4
69	2	1	3	1	2	-4
64	2	2	2	1	2	-3
66	2	0	3	1	2	-5
60	2	1	3	1	2	-4
61	2	2	2	1	2	-3
63	2	1	3	1	2	-4
36	1	2	3	1	1	-3
39	1	3	4	1	1	-2
41	1	2	4	1	1	-3
46	1	3	4	1	1	-2
45	1	2	2	1	1	-3
44	1	2	5	0	1	2
47	1	3	5	0	1	3
46	1	4	5	1	1	-1
42	1	2	5	1	1	-3
38	1	3	5	0	1	3
40	1	3	3	1	1	-2
41	1	3	5	0	1	3
43	1	2	4	1	1	-3
45	1	3	4	1	1	-2
46	1	2	4	1	1	-3
48	1	3	5	0	2	3
43	1	2	5	0	2	2
42	1	3	5	0	2	3
45	1	2	5	0	2	2
46	1	3	5	0	2	3
47	1	1	2	1	2	-4
42	1	3	4	0	2	3
36	1	2	4	0	2	2
38	1	2	3	1	2	-3
39	1	1	5	0	2	1
43	1	2	3	1	2	-3
46	1	3	5	0	2	3
45	1	3	3	1	2	-2
44	1	2	5	0	2	2
48	1	3	3	1	2	-2
