# Supplementary material for: Do Chinese preschoolers follow adults’ suggestions? The impact of suggestion fairness and advisor familiarity on preschoolers’ sharing behavior
Source: Front Psychol. 2025 Sep 26;16:1676175. doi: 10.3389/fpsyg.2025.1676175 (PMC12513206; doi:10.3389/fpsyg.2025.1676175)
Supplement: Supplementary file 2 [file Table_2.XLSX]

## Sheet: data-2
ID	A	S	D	Y	G	E	N
1	5.16667	1	2	5	1	5	0
2	5.75	1	2	8	1	5	-1
3	5.83333	1	2	5	1	5	0
4	5.41667	1	2	5	1	5	0
5	5.75	1	2	5	1	5	0
6	5.33333	1	2	7	1	4	0
7	6	1	2	5	1	5	0
8	5.66667	1	2	6	1	4	0
9	5.5	1	2	5	1	5	0
10	5.08333	1	2	6	1	5	0
11	5.33333	1	2	5	1	4	0
12	5.66667	1	2	8	1	5	0
13	5.75	1	2	5	1	5	0
14	5.83333	1	2	5	1	4	0
15	5.16667	1	2	7	1	5	0
16	5.66667	1	2	5	1	4	0
17	5.25	1	2	8	1	5	0
18	5	1	2	5	1	5	0
19	5.91667	1	2	5	1	5	0
20	5.58333	1	2	5	1	4	0
21	5.33333	1	2	7	1	4	0
22	5.58333	1	2	5	1	5	0
23	5.41667	1	2	5	1	5	0
24	5.16667	1	2	5	1	5	0
25	5.66667	1	2	6	1	5	1
26	5.33333	1	2	5	1	5	0
27	5.75	1	2	5	1	5	0
28	5.08333	1	2	5	1	5	0
29	5	1	2	4	1	4	-1
30	5.33333	1	2	5	1	5	0
31	5.66667	1	2	2	1	4	0
32	5.33333	1	2	5	1	5	0
33	5.58333	1	2	5	1	5	0
34	5.41667	2	2	1	1	2	-4
35	5.5	2	2	2	1	2	-3
36	5.75	2	2	0	1	2	-5
37	5.08333	2	2	0	1	3	-5
38	5.66667	2	2	0	1	3	-5
39	5.25	2	2	1	1	2	-4
40	5.58333	2	2	0	1	3	-5
41	6	2	2	0	0	2	-10
42	5.25	2	2	0	0	2	-10
43	5.75	2	2	0	1	2	-5
44	5.33333	2	2	0	1	3	-5
45	5.58333	2	2	0	1	2	-5
46	5.41667	2	2	2	1	2	-3
47	5	2	2	0	1	3	-5
48	5.5	2	2	2	1	2	-3
49	5.25	2	2	2	1	3	-3
50	5.08333	2	2	2	1	3	-3
51	5.75	2	2	4	1	4	-1
52	6	2	2	4	1	5	-1
53	5.16667	2	2	3	1	3	-2
54	5.66667	2	2	3	1	3	-2
55	5.58333	2	2	2	1	4	-3
56	5.33333	2	2	3	1	2	-2
57	5.75	2	2	0	1	3	-5
58	5.08333	2	2	3	1	3	-2
59	5.66667	2	2	2	1	3	-3
60	5.41667	2	2	2	1	2	-3
61	5.5	2	2	3	1	2	-2
62	6	2	2	2	1	2	-3
63	5.75	2	2	3	1	2	-2
1	5.16667	1	1	3	1	3	-2
2	5.75	1	1	1	1	2	-4
3	5.83333	1	1	4	1	4	-1
4	5.41667	1	1	4	1	4	-1
5	5.75	1	1	4	1	4	-1
6	5.33333	1	1	3	1	3	-2
7	6	1	1	5	1	5	0
8	5.66667	1	1	5	1	3	0
9	5.5	1	1	3	1	3	-2
10	5.08333	1	1	4	1	4	-1
11	5.33333	1	1	5	1	4	0
12	5.66667	1	1	3	1	3	-2
13	5.75	1	1	6	1	3	1
14	5.83333	1	1	5	1	4	0
15	5.16667	1	1	5	1	5	0
16	5.66667	1	1	5	1	5	0
17	5.25	1	1	2	1	3	-3
18	5	1	1	5	1	5	0
19	5.91667	1	1	5	1	5	0
20	5.58333	1	1	4	1	3	-1
21	5.33333	1	1	5	1	4	0
22	5.58333	1	1	4	1	4	-1
23	5.41667	1	1	0	1	2	-5
24	5.16667	1	1	3	1	3	-2
25	5.66667	1	1	4	1	3	-1
26	5.33333	1	1	3	1	3	-2
27	5.75	1	1	3	1	4	-2
28	5.08333	1	1	4	1	4	-1
29	5	1	1	3	1	3	-2
30	5.33333	1	1	5	1	5	0
31	5.66667	1	1	4	1	3	-1
32	5.33333	1	1	4	1	4	-1
33	5.58333	1	1	3	1	3	-2
34	5.41667	2	1	5	1	4	0
35	5.5	2	1	5	1	4	0
36	5.75	2	1	4	1	5	-1
37	5.08333	2	1	5	1	5	0
38	5.66667	2	1	5	1	5	0
39	5.25	2	1	5	1	5	0
40	5.58333	2	1	6	1	5	1
41	6	2	1	5	1	5	0
42	5.25	2	1	6	1	2	1
43	5.75	2	1	6	1	5	1
44	5.33333	2	1	5	1	5	0
45	5.58333	2	1	6	1	5	1
46	5.41667	2	1	5	1	5	0
47	5	2	1	5	1	5	0
48	5.5	2	1	5	1	5	0
49	5.25	2	1	5	1	5	0
50	5.08333	2	1	5	1	5	0
51	5.75	2	1	5	1	5	0
52	6	2	1	5	1	5	0
53	5.16667	2	1	6	1	5	1
54	5.66667	2	1	4	1	4	-1
55	5.58333	2	1	6	1	4	1
56	5.33333	2	1	5	1	4	0
57	5.75	2	1	5	1	1	0
58	5.08333	2	1	5	1	5	0
59	5.66667	2	1	5	1	5	0
60	5.41667	2	1	5	1	5	0
61	5.5	2	1	6	1	5	1
62	6	2	1	4	0	5	-6
63	5.75	2	1	5	0	4	-5

## Sheet: Sheet1
编码	年龄A	建议类型=S	社会距离=D	分享颗数=Y	公平判断=G	情绪判断=E	言行不一致值=N
